# Supplementary material for: Optimized CUT&RUN protocol for activated primary mouse B cells
Source: PLoS One. 2025 Apr 24;20(4):e0322139. doi: 10.1371/journal.pone.0322139 (PMC12021426; doi:10.1371/journal.pone.0322139)
Supplement: S2 Table — (XLSX) [file pone.0322139.s002.xlsx]

## Sheet: Sheet1
Reagent/resource	Source/citation	Identifier(s)
Antibodies
H3K4me3 Antibody, SNAP-Certified for CUT&RUN and CUT&Tag	EpiCypher	Cat# 13-0060
CUTANA IgG Negative Control Antibody for CUT&RUN and CUT&Tag	EpiCypher	Cat# 13-0042
Anti-RNA Polymerase II, clone CTD4H8	EMD Millipore	Cat# 05-623; RRID: AB_309852
Anti-CD40 (mouse) mAb clone FGK45	Enzo Life Sciences	Cat# ALX-805-046PF-C500; RRID: AB_10997445
Chemical reagents
RPMI Medium 1640	Gibco	Cat# 11875-101
Fetal Bovine Serum, Heat Inactivated	Gibco	Cat# 10-082-147
GlutaMAX Supplement	Gibco	Cat# 35050061
Penicillin-Streptomycin (5,000 U/mL)	Gibco	Cat# 15070063
Betamercaptoethanol	Sigma Life Science	Cat# M3148-25ML, CAS: 60-24-2
Lipopolysaccharide	Millipore Sigma	Cat# L2630-10MG
Recombinant mouse IL-4	R&D Systems	Cat# 404-ML/CF
ACK Lysing Buffer	Quality Biological	Cat# 118-156-101
Dimethylsulfoxide (DMSO)	Invitrogen	Cat# D12345; CAS: 67-68-5
Dulbecco’s PBS (DPBS)	Gibco	Cat# 14190-144
Sodium Dodecyl Sulfate (SDS), 20% w/v	Quality Biological	Cat# 351-066-721; CAS: 151-21-3
Triton X-100	Fisher Scientific	Cat# BP151-100, CAS: 9002-93-1
cOmplete protease inhibitor, EDTA-free	Roche	Cat# 11873580001
HyPure Molecular Biology Grade Water	Cytiva	Cat# SH30538.03; CAS: 7732-18-5
Manganese Chloride	Fisher Scientific	Cat# M87-100; CAS: 13446-34-9
Proteinase K	Ambion	Cat# AM2548
Spermidine	Acros Organics	Cat# 132740010; CAS: 124-20-9
HEPES	Sigma Life Science	Cat# H3375-250G; CAS: 7365-45-9
Glycerol, 50% v/v	Ricca Chemical	Cat# 3290-32; CAS: 56-81-5
Formaldehyde, 37% by weight	Fisher Scientific	Cat# BP531-25; CAS: 50-00-0
Glycine	Fisher Scientific	Cat# BP381-1; CAS: 56-40-6
Trypan Blue	Invitrogen	Cat# T10282
Commercial kits and assays
CUTANA ChIC/CUT&RUN Kit v1-4	EpiCypher	Cat# 14-1048
CUTANA CUT&RUN Library Prep Kit Primer Set 1 and Set 2	EpiCypher	Cat# 14-1001; Cat#14-1002
Dead Cell Removal Kit	Miltenyi Biotec	Cat# 130-090-101
CD23 MicroBeads, mouse	Miltenyi Biotec	Cat# 130-098-784
High Sensitivity DNA Reagents Kit for Bioanalyzer 2100	Agilent Technologies	Cat# 5067-4626
Qubit 1x dsDNA HS Assay Kit	Invitrogen	Cat# Q33231
NovaSeq 6000 SP Reagent Kit v1.5 (200 cycles)	Illumina	Cat# 20040719
MiniSeq Mid Output Kit (300-cycles)	Illumina	Cat# FC-420-1004
SPRIselect	Beckman Coulter	Cat# B23318
Deposited data
Raw and analyzed data	This paper	GEO: GSE271185
Mouse reference genome, NCBI build 39, GRCm39	Genome Reference Consortium	https://www.ncbi.nlm.nih.gov/datasets/genome/GCF_000001635.27/
ChIP-seq dataset for D2 stimulated B cells	Daniel, et. al.	SRA: SRX023723
Experimental models: organisms/strains
C57BL/6J-Ighem1Pjg	This paper	N/A
Software and algorithms
BCL convert	Illumina	https://support.illumina.com/sequencing/sequencing_software/bcl-convert.html
TrimGalore	DOI 10.5281/zenodo.5127898	https://github.com/FelixKrueger/TrimGalore
bowtie2	Langmead and Salzberg	http://bowtie-bio.sourceforge.net/bowtie2/index.shtml
SAMtools	Li, et al.	http://samtools.sourceforge.net/
MACS	Zhang, et.al.	https://macs3-project.github.io/MACS/
IDR	Li, et al.	https://github.com/nboley/idr
Integrated Genomics Viewer (IGV)	Robinson, et. al.	https://igv.org/
Instruments and other consumables
Agilent Bioanalyzer 2100	Agilent Technologies	https://www.agilent.com/en/product/automated-electrophoresis/bioanalyzer-systems/bioanalyzer-instrument/2100-bioanalyzer-instrument-228250
Qubit 4 fluorometer	Invitrogen	Cat# Q33238
MiniSeq	Illumina	Cat# SY-420-1001
NovaSeq 6000	Illumina	https://www.illumina.com/systems/sequencing-platforms/novaseq.html
Veriti Thermal Cycler, 96-Well	Applied Biosystems	Cat# 4375305
Strip-tube shaking block	Custom made in-house	N/A
Mr. Frosty freezing container	ThermoFisher Scientific	Cat# 5100-0001
Cell Strainer 70 µm Nylon	Falcon	Cat# 352350
LS Columns	Miltenyi Biotec	Cat# 130-042-401
MidiMACS Separator	Miltenyi Biotec	Cat# 130-042-302
EpiCypher 8-strip PCR tubes	EpiCypher	Cat# 10-0009
10X magnetic separator	10x Genomics	Cat# 120250
