# Supplementary material for: Optimized CUT&RUN protocol for activated primary mouse B cells
Source: PLoS One. 2025 Apr 24;20(4):e0322139. doi: 10.1371/journal.pone.0322139 (PMC12021426; doi:10.1371/journal.pone.0322139)
Supplement: S4 Table — (XLSX) [file pone.0322139.s004.xlsx]

## Sheet: Sheet1
Genome assembly	GRCm39
Spike-in genome	E. coli K12 MG1655
Peak caller	macs2
Peak caller settings	--broad, with and without control samples
Blacklist	dozmorovlab.github.io/excluderanges/ GRCm39/mm39 excluderanges.v2
Dataset 1:	Fig. 2, Supp. Info Files 7-8
Dataset 2:	Fig. 3, Supp. Info Files 9-10
Dataset 3:	Fig. 4, Supp. Info Files 11-12
GEO series:	GSE271185														Dataset group 1:	Dataset group 2:	Dataset group 3:
Sample name	GEO Accession	Technique	Tissue	Stimulation	Fixation	Treatment	Number of cells/nuclei	Factor	Control ID	No. of uniquely mapped reads	No. spike-in reads	No. of peaks	No. of peaks w/ control	FRiP	ChIP v CUT&RUN analysis	CUT&RUN fixation conditions	CUT&RUN treatment comparison analysis
CS-IgG	GSM566973	ChIP-seq	Splenic B cells	LPS + anti-IgD-dextran	1%, 10 min		20 million	IgG		12881539					x
CS-P	GSM566956	ChIP-seq	Splenic B cells	LPS + anti-IgD-dextran	1%, 10 min		20 million	RNA Pol II	CS-IgG	12614279		47214	190322	0.09	x
CS-L4	GSM566975	ChIP-seq	Splenic B cells	LPS + IL-4	1%, 10 min		20 million	H3K4me3	CS-IgG	11103733		39915	37642	0.21	x
CS-LD1	GSM521423	ChIP-seq	Splenic B cells	LPS + anti-IgD-dextran	1%, 10 min		20 million	H3K4me3	CS-IgG	4158552		44727	97323	0.2	x
CS-LD2	GSM521424	ChIP-seq	Splenic B cells	LPS + anti-IgD-dextran	1%, 10 min		20 million	H3K4me3	CS-IgG	3371471		64553	93238	0.1	x
OG-H	GSM8371502	CUT&RUN original	Splenic Follicular B cells	anti-CD40 + IL-4	0.1%, 1 min		500k	H3K4me3	OG-I	4694477		28984	22068	0.25	x
OG-I	GSM8371503	CUT&RUN original	Splenic Follicular B cells	anti-CD40 + IL-4	0.1%, 1 min		500k	IgG		3435744					x
OG-P	GSM8371504	CUT&RUN original	Splenic Follicular B cells	anti-CD40 + IL-4	0.1%, 1 min		500k	RNA Pol II	OG-I	3606204		14930	748	0.09	x
S78	GSM8371472	CUT&RUN optimized	Splenic Follicular B cells	anti-CD40 + IL-4	0.1%, 1 min	Frozen	100k	H3K4me3	S79	7879803	144571	13708	11277	0.18			x
S79	GSM8371473	CUT&RUN optimized	Splenic Follicular B cells	anti-CD40 + IL-4	0.1%, 1 min	Frozen	100k	IgG		5399085	185021	475					x
S80	GSM8371474	CUT&RUN optimized	Splenic Follicular B cells	anti-CD40 + IL-4	0.1%, 1 min	Frozen	100k	RNA Pol II	S79	7123844	149691	36575	30011	0.19			x
S81	GSM8371475	CUT&RUN optimized	Splenic Follicular B cells	anti-CD40 + IL-4	0.1%, 1 min	Frozen	250k	H3K4me3	S82	11504648	198868	15672	11414	0.18			x
S82	GSM8371476	CUT&RUN optimized	Splenic Follicular B cells	anti-CD40 + IL-4	0.1%, 1 min	Frozen	250k	IgG		9494073	186804	2714					x
S83	GSM8371477	CUT&RUN optimized	Splenic Follicular B cells	anti-CD40 + IL-4	0.1%, 1 min	Frozen	250k	RNA Pol II	S82	13785368	142588	30982	24008	0.14			x
S84	GSM8371478	CUT&RUN optimized	Splenic Follicular B cells	anti-CD40 + IL-4	0.1%, 1 min	Frozen	500k	H3K4me3	S85	22157906	260665	15096	10974	0.11			x
S85	GSM8371479	CUT&RUN optimized	Splenic Follicular B cells	anti-CD40 + IL-4	0.1%, 1 min	Frozen	500k	IgG		15699123	268233	1193					x
S86	GSM8371480	CUT&RUN optimized	Splenic Follicular B cells	anti-CD40 + IL-4	0.1%, 1 min	Frozen	500k	RNA Pol II	S85	34787393	255159	34082	25009	0.1			x
S87	GSM8371481	CUT&RUN optimized	Splenic Follicular B cells	anti-CD40 + IL-4	0.1%, 1 min		100k	H3K4me3	S88	2600667	256868	11688	44	0.16	x		x
S88	GSM8371482	CUT&RUN optimized	Splenic Follicular B cells	anti-CD40 + IL-4	0.1%, 1 min		100k	IgG		986397	163265	3777			x		x
S89	GSM8371483	CUT&RUN optimized	Splenic Follicular B cells	anti-CD40 + IL-4	0.1%, 1 min		100k	RNA Pol II	S88	4068372	167835	25700	304	0.18	x		x
S90	GSM8371484	CUT&RUN optimized	Splenic Follicular B cells	anti-CD40 + IL-4	0.1%, 1 min		100k	H3K4me3	S91	15432207	123024	17770	12147	0.29	x		x
S91	GSM8371485	CUT&RUN optimized	Splenic Follicular B cells	anti-CD40 + IL-4	0.1%, 1 min		100k	IgG		4995764	134249	1772			x		x
S92	GSM8371486	CUT&RUN optimized	Splenic Follicular B cells	anti-CD40 + IL-4	0.1%, 1 min		100k	RNA Pol II	S91	15179482	154355	37402	16192	0.19	x		x
S93	GSM8371487	CUT&RUN optimized	Splenic Follicular B cells	anti-CD40 + IL-4	0.1%, 1 min		250k	H3K4me3	S94	27301815	203024	21819	15114	0.27	x		x
S94	GSM8371488	CUT&RUN optimized	Splenic Follicular B cells	anti-CD40 + IL-4	0.1%, 1 min		250k	IgG		11668739	180027	1406			x		x
S95	GSM8371489	CUT&RUN optimized	Splenic Follicular B cells	anti-CD40 + IL-4	0.1%, 1 min		250k	RNA Pol II	S94	15502563	181281	21111	12339	0.09	x		x
S96	GSM8371490	CUT&RUN optimized	Splenic Follicular B cells	anti-CD40 + IL-4	0.1%, 1 min		500k	H3K4me3	S97	60875380	297202	34512	24200	0.26	x		x
S97	GSM8371491	CUT&RUN optimized	Splenic Follicular B cells	anti-CD40 + IL-4	0.1%, 1 min		500k	IgG		24858352	383052	6307			x		x
S98	GSM8371492	CUT&RUN optimized	Splenic Follicular B cells	anti-CD40 + IL-4	0.1%, 1 min		500k	RNA Pol II	S97	41764542	345388	51042	34386	0.15	x		x
S99	GSM8371493	CUT&RUN optimized	Splenic Follicular B cells	anti-CD40 + IL-4	0.1%, 1 min	Frozen	100k	H3K4me3	S100	15522789	72771	22562	13307	0.33			x
S100	GSM8371494	CUT&RUN optimized	Splenic Follicular B cells	anti-CD40 + IL-4	0.1%, 1 min	Frozen	100k	IgG		5638481	182267	6730					x
S101	GSM8371495	CUT&RUN optimized	Splenic Follicular B cells	anti-CD40 + IL-4	0.1%, 1 min	Frozen	100k	RNA Pol II	S100	11496677	93703	36540	15986	0.2			x
S102	GSM8371496	CUT&RUN optimized	Splenic Follicular B cells	anti-CD40 + IL-4	0.1%, 1 min	Frozen	250k	H3K4me3	S103	27797917	174693	26053	16768	0.31			x
S103	GSM8371497	CUT&RUN optimized	Splenic Follicular B cells	anti-CD40 + IL-4	0.1%, 1 min	Frozen	250k	IgG		12834263	271144	5784					x
S104	GSM8371498	CUT&RUN optimized	Splenic Follicular B cells	anti-CD40 + IL-4	0.1%, 1 min	Frozen	250k	RNA Pol II	S103	15222480	113814	27431	19992	0.12			x
S105	GSM8371499	CUT&RUN optimized	Splenic Follicular B cells	anti-CD40 + IL-4	0.1%, 1 min	Frozen	500k	H3K4me3	S106	18365029	279484	11684	9211	0.07			x
S106	GSM8371500	CUT&RUN optimized	Splenic Follicular B cells	anti-CD40 + IL-4	0.1%, 1 min	Frozen	500k	IgG		17132010	272532	2617					x
S107	GSM8371501	CUT&RUN optimized	Splenic Follicular B cells	anti-CD40 + IL-4	0.1%, 1 min	Frozen	500k	RNA Pol II	S106	29687106	289346	40087	26310	0.13			x
S562	GSM8837423	CUT&RUN optimized	Splenic Follicular B cells	anti-CD40 + IL-4	1%, 1 min		500k	H3K4me3	S563	3499578	262510	7497	8418	0.12		x
S563	GSM8837425	CUT&RUN optimized	Splenic Follicular B cells	anti-CD40 + IL-4	1%, 1 min		500k	IgG		2600278	264104	68				x
S564	GSM8837427	CUT&RUN optimized	Splenic Follicular B cells	anti-CD40 + IL-4	1%, 1 min		500k	RNA Pol II	S563	6365344	322626	329	12	0.01		x
S565	GSM8837429	CUT&RUN optimized	Splenic Follicular B cells	anti-CD40 + IL-4	0.1%, 1 min		100k	H3K4me3	S566	6238256	461826	10825	9453	0.18	x	x
S566	GSM8837430	CUT&RUN optimized	Splenic Follicular B cells	anti-CD40 + IL-4	0.1%, 1 min		100k	IgG		3765990	631778	116			x	x
S567	GSM8837432	CUT&RUN optimized	Splenic Follicular B cells	anti-CD40 + IL-4	0.1%, 1 min		100k	RNA Pol II	S566	5769046	461414	637	26	0.02	x	x
S568	GSM8837433	CUT&RUN optimized	Splenic Follicular B cells	anti-CD40 + IL-4	0.1%, 1 min		250k	H3K4me3	S569	9197428	613140	12096	10177	0.2	x	x
S569	GSM8837434	CUT&RUN optimized	Splenic Follicular B cells	anti-CD40 + IL-4	0.1%, 1 min		250k	IgG		5521248	757548	118			x	x
S570	GSM8837435	CUT&RUN optimized	Splenic Follicular B cells	anti-CD40 + IL-4	0.1%, 1 min		250k	RNA Pol II	S569	7382642	651434	2297	584	0.02	x	x
S571	GSM8837436	CUT&RUN optimized	Splenic Follicular B cells	anti-CD40 + IL-4	0.1%, 1 min		500k	H3K4me3	S572	10882574	673806	12682	10491	0.18	x	x
S572	GSM8837437	CUT&RUN optimized	Splenic Follicular B cells	anti-CD40 + IL-4	0.1%, 1 min		500k	IgG		6593130	519310	101			x	x
S573	GSM8837438	CUT&RUN optimized	Splenic Follicular B cells	anti-CD40 + IL-4	0.1%, 1 min		500k	RNA Pol II	S572	9623048	752756	5674	3642	0.03	x	x
S574	GSM8837439	CUT&RUN optimized	Splenic Follicular B cells	anti-CD40 + IL-4	1%, 10 min		100k	H3K4me3	S575	26707142	162760	12085	11549	0.1		x
S575	GSM8837440	CUT&RUN optimized	Splenic Follicular B cells	anti-CD40 + IL-4	1%, 10 min		100k	IgG		27035088	192972	224				x
S576	GSM8837441	CUT&RUN optimized	Splenic Follicular B cells	anti-CD40 + IL-4	1%, 10 min		100k	RNA Pol II	S575	24688340	161640	1028	442	0.01		x
S577	GSM8837442	CUT&RUN optimized	Splenic Follicular B cells	anti-CD40 + IL-4	1%, 10 min		250k	H3K4me3	S578	48075428	236972	12630	10989	0.1		x
S578	GSM8837443	CUT&RUN optimized	Splenic Follicular B cells	anti-CD40 + IL-4	1%, 10 min		250k	IgG		35133840	215340	290				x
S579	GSM8837444	CUT&RUN optimized	Splenic Follicular B cells	anti-CD40 + IL-4	1%, 10 min		250k	RNA Pol II	S578	46694312	233426	2479	524	0.01		x
S580	GSM8837445	CUT&RUN optimized	Splenic Follicular B cells	anti-CD40 + IL-4	1%, 10 min		500k	H3K4me3	S581	87235442	378904	15610	11839	0.1		x
S581	GSM8837446	CUT&RUN optimized	Splenic Follicular B cells	anti-CD40 + IL-4	1%, 10 min		500k	IgG		56747226	314396	441				x
S582	GSM8837447	CUT&RUN optimized	Splenic Follicular B cells	anti-CD40 + IL-4	1%, 10 min		500k	RNA Pol II	S581	65021520	299170	5879	2868	0.01		x
S583	GSM8837448	CUT&RUN optimized	Splenic Follicular B cells	anti-CD40 + IL-4	0.1%, 10 min		500k	H3K4me3	S584	61028906	399078	12841	11106	0.09		x
S584	GSM8837449	CUT&RUN optimized	Splenic Follicular B cells	anti-CD40 + IL-4	0.1%, 10 min		500k	IgG		49069128	460728	347				x
S585	GSM8837450	CUT&RUN optimized	Splenic Follicular B cells	anti-CD40 + IL-4	0.1%, 10 min		500k	RNA Pol II	S584	54832182	384682	4555	2554	0.01		x
S586	GSM8837451	CUT&RUN optimized	Splenic Follicular B cells	anti-CD40 + IL-4	1%, 1 min		500k	H3K4me3	S587	31734452	609908	13935	12014	0.17		x
S587	GSM8837452	CUT&RUN optimized	Splenic Follicular B cells	anti-CD40 + IL-4	1%, 1 min		500k	IgG		18606222	579620	161				x
S588	GSM8837453	CUT&RUN optimized	Splenic Follicular B cells	anti-CD40 + IL-4	1%, 1 min		500k	RNA Pol II	S587	23702698	531876	2877	980	0.01		x
S589	GSM8837454	CUT&RUN optimized	Splenic Follicular B cells	anti-CD40 + IL-4	1%, 10 min		500k	H3K4me3	S590	15557560	1122208	11215	9899	0.11		x
S590	GSM8837455	CUT&RUN optimized	Splenic Follicular B cells	anti-CD40 + IL-4	1%, 10 min		500k	IgG		12115868	1395192	120				x
S591	GSM8837456	CUT&RUN optimized	Splenic Follicular B cells	anti-CD40 + IL-4	1%, 10 min		500k	RNA Pol II	S590	14365428	1249070	658	154	0.01		x
